# Supplementary material for: Constitutive loss of DNMT3A causes morbid obesity through misregulation of adipogenesis
Source: eLife. 2022 May 30;11:e72359. doi: 10.7554/eLife.72359 (PMC9150890; doi:10.7554/eLife.72359)
Supplement: Figure 5—source data 3. [file elife-72359-fig5-data3.zip]

Archive with 8 entries (7 files):
- source_fig5A/
- __MACOSX/._source_fig5A
- source_fig5A/Ayala 2017-11-15 11h27m53s annotated.jpg
- __MACOSX/source_fig5A/._Ayala 2017-11-15 11h27m53s annotated.jpg
- source_fig5A/.DS_Store
- __MACOSX/source_fig5A/._.DS_Store
- source_fig5A/Ayala 2017-11-15 11h27m53s.jpg
- __MACOSX/source_fig5A/._Ayala 2017-11-15 11h27m53s.jpg
