# Supplementary material for: Constitutive loss of DNMT3A causes morbid obesity through misregulation of adipogenesis
Source: eLife. 2022 May 30;11:e72359. doi: 10.7554/eLife.72359 (PMC9150890; doi:10.7554/eLife.72359)
Supplement: Figure 5—figure supplement 1—source data 1. [file elife-72359-fig5-figsupp1-data1.zip]

Archive with 6 entries (5 files):
- source_supp_fig5A/
- __MACOSX/._source_supp_fig5A
- source_supp_fig5A/3T3 .jpg
- __MACOSX/source_supp_fig5A/._3T3 .jpg
- source_supp_fig5A/3T3 annotated.jpg
- __MACOSX/source_supp_fig5A/._3T3 annotated.jpg
