# Supplementary material for: Constitutive loss of DNMT3A causes morbid obesity through misregulation of adipogenesis
Source: eLife. 2022 May 30;11:e72359. doi: 10.7554/eLife.72359 (PMC9150890; doi:10.7554/eLife.72359)
Supplement: Figure 6—figure supplement 1—source data 1. [file elife-72359-fig6-figsupp1-data1.zip]

Archive with 10 entries (9 files):
- souce_supp_fig6D/
- __MACOSX/._souce_supp_fig6D
- souce_supp_fig6D/.DS_Store
- __MACOSX/souce_supp_fig6D/._.DS_Store
- souce_supp_fig6D/HSL_pHSL_WAT.jpg
- __MACOSX/souce_supp_fig6D/._HSL_pHSL_WAT.jpg
- souce_supp_fig6D/HSL_pHSL_WAT annotated.jpg
- __MACOSX/souce_supp_fig6D/._HSL_pHSL_WAT annotated.jpg
- souce_supp_fig6D/HSL_pHSL_WAT annotated.pdf
- __MACOSX/souce_supp_fig6D/._HSL_pHSL_WAT annotated.pdf
