# Supplementary material for: Constitutive loss of DNMT3A causes morbid obesity through misregulation of adipogenesis
Source: eLife. 2022 May 30;11:e72359. doi: 10.7554/eLife.72359 (PMC9150890; doi:10.7554/eLife.72359)
Supplement: Figure 6—figure supplement 1—source data 2. [file elife-72359-fig6-figsupp1-data2.zip]

Archive with 8 entries (7 files):
- source_supp_fig6E/
- __MACOSX/._source_supp_fig6E
- source_supp_fig6E/.DS_Store
- __MACOSX/source_supp_fig6E/._.DS_Store
- source_supp_fig6E/pHSL_BAT.jpg
- __MACOSX/source_supp_fig6E/._pHSL_BAT.jpg
- source_supp_fig6E/pHSL_BAT annotated.jpg
- __MACOSX/source_supp_fig6E/._pHSL_BAT annotated.jpg
